# Supplementary material for: Optimisation of Sample Preparation from Primary Mouse Tissue to Maintain RNA Integrity for Methods Examining Translational Control
Source: Cancers (Basel). 2023 Aug 5;15(15):3985. doi: 10.3390/cancers15153985 (PMC10417042; doi:10.3390/cancers15153985)
Supplement: Supplementary file 1 [file cancers-15-03985-s001.zip]

Archive with 2 entries (2 files):
- cancers-2469282-File S1.pdf
- cancers-2469282-supplementary.pdf
